# Supplementary material for: Chemical Bonding and Dynamic Structural Fluxionality of a Boron-Based Na5B7 Sandwich Cluster
Source: Molecules. 2023 Apr 6;28(7):3276. doi: 10.3390/molecules28073276 (PMC10096537; doi:10.3390/molecules28073276)
Supplement: Supplementary file 1 [file molecules-28-03276-s001.zip]

Archive with 3 entries (3 files):
- R1_Molecules_dynamic_B7Na5_ESI.pdf
- R1_Molecules_dynamic_B7Na5_ESI_2_Movie.mp4
- R1_Molecules_dynamic_B7Na5_TOC.pdf
